# Supplementary material for: Lateral Flow Immunoassay Coupled with Copper Enhancement for Rapid and Sensitive SARS-CoV-2 Nucleocapsid Protein Detection
Source: Biosensors (Basel). 2021 Dec 29;12(1):13. doi: 10.3390/bios12010013 (PMC8773578; doi:10.3390/bios12010013)
Supplement: Supplementary file 1 [file biosensors-12-00013-s001.zip]

Archive with 1 entries (1 files):
- biosensors-1488943-supplementary.pdf
